# Supplementary material for: Phytochemical Constituents, Antioxidant, Cytotoxic, and Antimicrobial Activities of the Ethanolic Extract of Mexican Brown Propolis
Source: Antioxidants (Basel). 2020 Jan 13;9(1):70. doi: 10.3390/antiox9010070 (PMC7022611; doi:10.3390/antiox9010070)
Supplement: Supplementary file 1 [file antioxidants-09-00070-s001.zip]

Archive with 1 entries (1 files):
- antioxidants-669539-supplementary.pdf
